# Supplementary material for: Genetic Diversity and Distribution of Italian Cave Crickets (Dolichopoda): Toward a Better Understanding of Lineage Structure
Source: Animals (Basel). 2025 Aug 19;15(16):2429. doi: 10.3390/ani15162429 (PMC12382646; doi:10.3390/ani15162429)
Supplement: Supplementary file 1 [file animals-15-02429-s001.zip]

Archive with 1 entries (1 files):
- animals-3790586-supplementary.pdf
